# Supplementary material for: Anti-Hyperlipidemia, Hypoglycemic, and Hepatoprotective Impacts of Pearl Millet (Pennisetum glaucum L.) Grains and Their Ethanol Extract on Rats Fed a High-Fat Diet
Source: Nutrients. 2022 Apr 25;14(9):1791. doi: 10.3390/nu14091791 (PMC9105973; doi:10.3390/nu14091791)
Supplement: Supplementary file 1 [file nutrients-14-01791-s001.zip]

Archive with 1 entries (1 files):
- nutrients-1669733-supplementary.pdf
